# Supplementary material for: A Combined Image- and Coordinate-Based Meta-Analysis of Whole-Brain Voxel-Based Morphometry Studies Investigating Subjective Tinnitus
Source: Brain Sci. 2022 Sep 3;12(9):1192. doi: 10.3390/brainsci12091192 (PMC9496862; doi:10.3390/brainsci12091192)
Supplement: Supplementary file 1 [file brainsci-12-01192-s001.zip]

Archive with 1 entries (1 files):
- brainsci-1876187-supplementary materials S1.xlsx
