# Supplementary material for: A Combined Image- and Coordinate-Based Meta-Analysis of Whole-Brain Voxel-Based Morphometry Studies Investigating Subjective Tinnitus
Source: Brain Sci. 2022 Sep 3;12(9):1192. doi: 10.3390/brainsci12091192 (PMC9496862; doi:10.3390/brainsci12091192)
Supplement: Supplementary file 1 [file brainsci-12-01192-s001.zip › brainsci-1876187-supplementary materials S1.xlsx]

## Sheet: Tabel S1  Studies included
	Author	Studies included in meta-analysis
1	Mühlau et al.	Structural brain changes in tinnitus
2	Landgrebe et al.	Structural brain changes in tinnitus: grey matter decrease in auditory and non-auditory brain areas
3	Husain et al.	Neuroanatomical changes due to hearing loss and chronic tinnitus: a combined VBM and DTI study
4	Leaver et al.	Cortico-limbic morphology separates tinnitus from tinnitus distress
5	Boyen et al.	Gray matter in the brain: differences associated with tinnitus and hearing loss
6	Melcher et al.	Subcallosal brain structure: correlation with hearing threshold at supra-clinical frequencies (>8 kHz), but not with tinnitus
7	Allan et al.	Neuroanatomical alterations in tinnitus assessed with magnetic resonance imaging
8	Schmidt et al.	Changes in gray and white matter in subgroups within the tinnitus population
9	Luan et al.	Prefrontal-temporal pathway mediates the cross-modal and cognitive reorganization in sensorineural hearing loss with or without Tinnitus: A multimodal MRI study
10	Besteher et al.	Chronic tinnitus and the limbic system: Reappraising brain structural effects of distress and affective symptoms
11	Koops et al.	Gray matter declines with age and hearing loss, but is partially maintained in tinnitus
12	Wei et al.	Neuroanatomical alterations in patients with tinnitus before and after sound therapy: A voxel-based morphometry study
13	Lee et al.	Effects of chronic tinnitus on metabolic and structural changes in subjects with mild cognitive impairment
14	Wei et al.	Neuroanatomical alterations in patients with tinnitus before and after sound therapy: A combined VBM and SCN study
15	Chen et al.	Brain structural and functional reorganization in tinnitus patients without hearing loss after sound therapy

## Sheet: Tabel S2 Demographic
	Study	Groups Compared	n (female)	Age (years)	Hearing loss laterality	Hearing loss	PTA (for both ears, dB HL)	Group matched for			tinnitus duration (months)	Tinnitus laterality	Tinnitus severity score	Hyperacusis	Hyperacusis score	Anxiety	Anxiety score	Depression	Depression score
								Sex	Age	Hearing loss
1	Mühlau et al.	NH+T	28 (15)	40 (26 – 53)	–	< 25 dB HL for 6 audiometric frequencies	NA	Yes	Yes	Yes	53 ± 52 (7 – 240)	Mixed	TQ = 25 ± 16 (1 – 58)	No	NA	No	NA	No	NA
		NH–T	28 (15)	39 (26 – 53)	–	< 25 dB HL for 6 audiometric frequencies	NA				–	–	–	No	NA	No	NA	No	NA
2	Landgrebe et al.	NH+T	28 (13)	32.2 ± 9.4	–	< 25 dB HL for 10 audiometric frequencies, 0.125 to 8 kHz	NA	Yes	Yes	Yes	53.3 ± 68.4 (12 – 324)	Mixed	TQ = 32.9 ± 13.9 (9 – 59)	No	NA	Mixed	NA	Mixed	NA
		NH–T	28 (13)	31.2 ± 9.5	–	< 25 dB HL for 10 audiometric frequencies, 0.125 to 8 kHz	NA				–	–	–	No	NA	No	NA	No	NA
3	Husain et al.	HL+T	8 (0)	56.13 ± 7.04 (42 – 64)	Bilateral	≥ 25 dB HL PTA for 8 audiometric frequencies, 0.25 to 8 kHz	27.65 ± 13.08	Yes	Yes	No	(36 – 456)	Mixed	THI = 17.25 ± 5.01 (10 – 26)	NA	NA	NA	NA	No	BDI-II = 1.45 (0 – 10)
		NH–T	11 (0)	48.09 ± 10.42 (32 – 63)	–	< 25 dB HL PTA for 8 audiometric frequencies, 0.25 to 8 kHz	11.72 ± 5.71				–	–	–	NA	NA	NA	NA	No	BDI-II = 0.75 (0 – 10)
		HL+T	8 (0)	56.13 ± 7.04 (42 – 64)	Bilateral	≥ 25 dB HL PTA for 8 audiometric frequencies, 0.25 to 8 kHz	27.65 ± 13.08	Yes	Yes	Yes	(36 – 456)	Mixed	THI = 17.25 ± 5.01 (10 – 26)	NA	NA	NA	NA	No	BDI-II = 1.45 (0 – 10)
		HL–T	7 (0)	51.38 ± 11.45 (31–64)	Bilateral	≥ 25 dB HL PTA for 8 audiometric frequencies, 0.25 to 8 kHz	25.4 ± 12.47				–	–	–	NA	NA	NA	NA	No	BDI-II = 0.57 (0 – 10)
4	Leaver et al.	HL+T	23 (11)	47.4 ± 2.9 (23 – 66)	Bilateral	≥ 20 dB HL PTA for 14 audiometric frequencies, 0.25 to 20 kHz	31.1 ± 2.8	Yes	Yes	Yes	149.9 ± 211.1	Mixed	THI / TSCHQ	No	NA	Mixed	GAD7 = 4.7 ± 1	Mixed	PHQ9 = 4.7 ± 1
		HL–T	21 (13)	49 ± 2.6 (27 – 67)	Bilateral	≥ 20 dB HL PTA for 14 audiometric frequencies, 0.25 to 20 kHz	23.4 ± 2.5				–	–	–	NA	NA	No	GAD7 = 2.5 ± 0.7	Mixed	PHQ9 = 2.5 ± 0.6
5	Boyen et al.	HL+T	31 (11)	56 ± 9 (31 – 75)	Bilateral	30 – 60 dB HL PTA for 3 audiometric frequencies, 1 to 4 kHz	41 ± 9	NA	No	No	(12 – 348)	Mixed	THI = 29 ± 20 (4 – 72)	Mixed	HQ = 20 ± 7 (5 – 32)	NA	NA	NA	NA
		NH–T	24 (8)	58 ± 6 (50 – 69)	–	NA	NA				–	–	–	NA	NA	NA	NA	NA	NA
		HL+T	31 (11)	56 ± 9 (31 – 75)	Bilateral	30 – 60 dB HL PTA for 3 audiometric frequencies, 1 to 4 kHz	41 ± 9	NA	No	Yes	(12 – 348)	Mixed	THI = 29 ± 20 (4 – 72)	Mixed	HQ = 20 ± 7 (5 – 32)	NA	NA	NA	NA
		HL–T	16 (3)	63 ± 10 (44 – 84)	Bilateral	30 – 60 dB HL PTA for 3 audiometric frequencies, 1 to 4 kHz	45.5 ± 10.5				–	–	–	Mixed	HQ = 14 ± 7 (2 – 27)	NA	NA	NA	NA
6	Melcher et al.	NH+T	24 (12)	46.9 ± 8.3 (33–62)	–	≤ 25 dB HL for 5 audiometric frequencies, 0.125 to 4 kHz, and ≤ 30 dB HL for 8kHz	9.9 ± 4.4	Yes	Yes	Yes	(4 – 480)	Mixed	TRQ = 26.7 (0 – 92)	NA	NA	Mixed	BAI = 5.6 ± 5.4 (0 – 22)	Mixed	BDI-II = 8.4 ± 9.8 (0 – 36)
		NH–T	24 (12)	45.8 ± 7.6 (33–60)	–	≤ 25 dB HL for 5 audiometric frequencies, 0.125 to 4 kHz, and ≤ 30 dB HL for 8kHz	8.75 ± 4.25				–	–	–	NA	NA	No	BAI = 1.1 ± 1.8 (0 – 7)	No	BDI-II = 1.7 ± 2.5 (0 – 11)
7	Allan et al.	NH+T/HL+T	73 (30)	58.38 ± 12.41 (24 – 80)	Bilateral	≥ 20 dB HL PTA for 5 audiometric frequencies, 0.25 to 4 kHz	28.62	Yes	Yes	Yes	NA	NA	THI / THQ	NA	NA	NA	NA	NA	NA
		NH–T/HL–T	55 (25)	56.91 ± 16.39 (19 – 76)	Bilateral	≥ 20 dB HL PTA for 5 audiometric frequencies, 0.25 to 4 kHz	24.19				–	–	–	NA	NA	NA	NA	NA	NA
		NH+T	15 (9)	47.6 ± 16.66 (24 – 80)	–	< 20 dB HL PTA for 5 audiometric frequencies, 0.25 to 4 kHz	8.22	Yes	Yes	Yes	NA	NA	THI / THQ	NA	NA	NA	NA	NA	NA
		NH–T	15 (9)	50.2 ± 17.25 (20 – 71)	–	< 20 dB HL PTA for 5 audiometric frequencies, 0.25 to 4 kHz	8.62				–	–	–	NA	NA	NA	NA	NA	NA
8	Schmidt et al.	HL+T	15 (5)	55.13 ± 6.89	Bilateral	PTA for 7 audiometric frequencies, 0.25 to 8 kHz	25.86 ± 6.71	NA	NA	No	NA	NA	THI = 9.33 ± 6.4	No	HQ	No	BAI = 1.87 ± 2.23	No	BDI-II = 1.67 ± 2.55
		NH–T	13 (6)	52.93 ± 8.64	–	PTA for 7 audiometric frequencies, 0.25 to 8 kHz	13.64 ± 4.46				–	–	–	No	HQ	No	BAI = 1.13 ± 1.3	No	BDI-II = 1.6 ± 2.2
		HL+T	15 (5)	55.13 ± 6.89	Bilateral	PTA for 7 audiometric frequencies, 0.25 to 8 kHz	25.86 ± 6.71	NA	NA	Yes	NA	NA	THI = 9.33 ± 6.4	No	HQ	No	BAI = 1.87 ± 2.23	No	BDI-II = 1.67 ± 2.55
		HL–T	13 (8)	57.61 ± 9.39	Bilateral	PTA for 7 audiometric frequencies, 0.25 to 8 kHz	28.54 ± 11.12				–	–	–	No	HQ	No	BAI = 1.85 ± 1.87	No	BDI-II = 3.47 ± 4.41
9	Luan et al.	HL+T	10 (5)	52 ± 8.5	Bilateral	> 25 dB HL PTA for 6 audiometric frequencies, 0.25 to 8 kHz	41.37 ± 20.74	Yes	Yes	No	NA	NA	NA	NA	NA	NA	NA	NA	NA
		NH–T	35 (18)	55.97 ± 7.8	–	< 25 dB HL PTA for 6 audiometric frequencies, 0.25 to 8 kHz	17.78 ± 4.89				–	–	–	NA	NA	NA	NA	NA	NA
		HL+T	10 (5)	52 ± 8.5	Bilateral	> 25 dB HL PTA for 6 audiometric frequencies, 0.25 to 8 kHz	41.37 ± 20.74	Yes	Yes	Yes	NA	NA	NA	NA	NA	NA	NA	NA	NA
		HL–T	25 (9)	55.48 ± 9.79	Bilateral	> 25 dB HL PTA for 6 audiometric frequencies, 0.25 to 8 kHz	45.59 ± 18.62				–	–	–	NA	NA	NA	NA	NA	NA
10	Besteher et al.	HL+T	59 (27)	50.6 ± 12.4	Bilateral	> 25 dB HL PTA for 4 audiometric frequencies, 0.5 to 4 kHz	23.9 ± 18.62	NA	NA	No	>3	Bilateral	TQ = 42.2 ± 15.8	NA	NA	Mixed	HADS-A = 6.2 ± 3.5	Mixed	HADS-D = 4.6 ± 3.4
		NH–T	66 (35)	45 ± 13.45	–	≤ 25 dB HL PTA for 4 audiometric frequencies, 0.5 to 4 kHz	9.85 ± 4.8				–	–	–	NA	NA	Mixed	HADS-A = 5.6 ± 2.8	Mixed	HADS-D = 5.5 ± 3
11	Koops et al.	HL+T	39 (6)	59.2 ± 9.3	Bilateral	PTA for 3 audiometric frequencies, 2 to 8 kHz	NA	NA	No	No	147.5 ± 108 (12 – 396)	Bilateral	THI = 35 ± 21 (4 – 82)	NA	NA	NA	NA	NA	NA
		NH–T	39 (21)	45.7 ± 13.5	–	PTA for 3 audiometric frequencies, 2 to 8 kHz	NA				–	–	–	NA	NA	NA	NA	NA	NA
		HL+T	39 (6)	59.2 ± 9.3	Bilateral	PTA for 3 audiometric frequencies, 2 to 8 kHz	NA	NA	Yes	Yes	147.5 ± 108 (12 – 396)	Bilateral	THI = 35 ± 21 (4 – 82)	NA	NA	NA	NA	NA	NA
		HL–T	21 (9)	62.6 ± 8.8	Bilateral	PTA for 3 audiometric frequencies, 2 to 8 kHz	NA				–	–	–	NA	NA	NA	NA	NA	NA
12	Wei et al.	NH+T	27 (15)	46.4 ± 12	–	< 25 dB HL PTA for 8 audiometric frequencies, 0.25 to 8 kHz	NA	Yes	Yes	Yes	23.4 ± 10 (6 – 48)	Bilateral	THI = 40 ± 9.5	NA	NA	NA	NA	NA	NA
		NH–T	27 (15)	46.6 ± 9.9	–	< 25 dB HL PTA for 8 audiometric frequencies, 0.25 to 8 kHz	NA				–	–	–	NA	NA	NA	NA	NA	NA
13	Lee et al.	HL+T	12 (6)	73.27 ± 5.83	Bilateral	< 40 dB HL PTA for 3 audiometric frequencies, 0.5 to 2 kHz	31.2 ± 5.86	Yes	Yes	Yes	42 ± 38.27 (>6)	Bilateral	THI = 38.5 ± 20.06	NA	NA	NA	NA	NA	NA
		HL–T	11 (4)	74.83 ± 6.56	Bilateral	< 40 dB HL PTA for 3 audiometric frequencies, 0.5 to 2 kHz	33.17 ± 7.22				–	–	THI = 0.55 ± 1.29	NA	NA	NA	NA	NA	NA
14	Wei et al.	NH+T	33 (10)	48.2 ± 12.4	–	< 25 dB HL PTA for 8 audiometric frequencies, 0.25 to 8 kHz	NA	Yes	Yes	Yes	(6 – 48)	Bilateral	THI = 52.5 ± 44.3	NA	NA	NA	NA	NA	NA
		NH–T	26 (11)	47.3 ± 9.6	–	< 25 dB HL PTA for 8 audiometric frequencies, 0.25 to 8 kHz	NA				–	–	–	NA	NA	NA	NA	NA	NA
15	Chen et al.	NH+T	13 (7)	42.23 ± 13.98	–	< 25 dB HL PTA for 8 audiometric frequencies, 0.25 to 8 kHz	NA	Yes	Yes	Yes	(6 – 48)	NA	THI = 53.38 ± 28.1	No	NA	NA	NA	NA	NA
		NH–T	18 (9)	45.33 ± 9.64	–	< 25 dB HL PTA for 8 audiometric frequencies, 0.25 to 8 kHz	NA				–	–	–	No	NA	NA	NA	NA	NA
Mean ± sd (min–max); NA = not available
HL+T = hearing loss with tinnitus; HL–T = hearing loss without tinnitus; NH+T = normal hearing with tinnitus; NH–T = normal hearing without tinnitus; NH+T/HL+ST = normal hearing or hearing loss with tinnitus; NH–T/HL–T = normal hearing or hearing loss without tinnitus

## Sheet: Tabel S3 Scanning
	Study	Scanner	Head coil	Scan Sequence	TR (ms)	TE (ms)	FA (˚)	FoV	Matrix	Slices	Thickness (mm)	Gap (mm)	Voxel size (mm^3)	Duration (sec)
1	Mühlau et al.	1.5T Siemens	8-channel	T1-MPRAGE	1520	3.93	15	NA	256 x 256	160	1	NA	NA	NA
2	Landgrebe et al.	1.5T Siemens	8-channel	T1-MPRAGE	1900	3.93	15	256 x 192	256 x 192	150	NA	NA	1 x 1 x 1	NA
3	Husain et al.	3T GE	8-channel	T1-FSPGR	30	NA	12	NA	NA	128	NA	NA	0.9 x 0.9 x 1.3	NA
4	Leaver et al.	3T Siemens	NA	T1-MPRAGE	2530	3.5	7	NA	256 x 256	176	NA	NA	1 x 1 x 1	NA
5	Boyen et al.	3T Philips	8-channel	T1-TFE	9	3.5	8	NA	256 x 256	170	NA	NA	1 x 1 x 1	NA
6	Melcher et al.	3T Siemens	32-channel	T1-MPRAGE	2530	3.45	7	NA	NA	NA	NA	NA	1 x 1 x 1	NA
7	Allan et al.	1.5T | 3T Philips	NA	T1-MPRAGE	8	3.74	NA	256 x 256	NA	160	NA	NA	1 x 1 x 1	NA
8	Schmidt et al.	3T Siemens	NA	T1-MPRAGE	2300	2.83	9	NA	NA	160	NA	NA	1 x 1 x 1.2	NA
9	Luan et al.	3T Siemens	12-channel	T1-MPRAGE	1900	2.48	9	250 x 250	256 x 256	176	1	NA	NA	NA
10	Besteher et al.	3T Siemens	NA	T1-MPRAGE	2300	2.07	9	256 x 256	NA	192	NA	NA	1 x 1 x 1	312.6
11	Koops et al.	3T Philips	32-channel	T1-TFE	10.4	5.7	8	NA	256 x 200	160	1	0	1 x 1 x 1	614
12	Wei et al.	3T GE	8-channel	T1-BRAVO	8.8	3.5	NA	240 x 240	256 x 256	196	1	0	NA	450
13	Lee et al.	3T Siemens (PET/MR)	NA	T1-DE-UTE	2.46	0.07 | 2.46	10	NA	192 x 192	192	NA	NA	1.33 x 1.33 x 1.33	NA
14	Wei et al.	3T Siemens	64-channel	T1-MPRAGE	2530	2.98	7	256 x 256	256 x 256	192	1	NA	1 x 1 x 1	1100
15	Chen et al.	3T Siemens	64-channel	T1-MPRAGE	2530	2.98	7	256 x 256	256 x 256	192	1	NA	1 x 1 x 1	1100
NA = not available

## Sheet: Tabel S4 Methodologic
	Study	Software	Reference space	Smoothing (FWHM)	Correction for variance	Implicit masking
1	Mühlau et al.	SPM2	MNI	8 mm	Non-sphericity correction	Excluded voxels with value < 0.2
2	Landgrebe et al.	SPM2	MNI	10 mm	Non-sphericity correction	Excluded voxels with value < 0.1
3	Husain et al.	SPM5	MNI	8 mm	Non-sphericity correction	Excluded voxels with value < 0.2
4	Leaver et al.	SPM8	MNI	6 mm	Non-sphericity correction	Excluded voxels with value < 0.2
5	Boyen et al.	SPM5/VBM5	MNI	8 mm	Non-sphericity correction	Excluded voxels with value < 0.2
6	Melcher et al.	SPM8	MNI	8 mm	Non-sphericity correction	Excluded voxels with value < 0.2
7	Allan et al.	SPM8	MNI	10 mm	NA	Excluded voxels with value < 0.05
8	Schmidt et al.	SPM12/CAT12	MNI	10 mm	Non-sphericity correction	Excluded voxels with value < 0.1
9	Luan et al.	SPM8	MNI	8 mm	NA	NA
10	Besteher et al.	SPM12/CAT12	MNI	8 mm	Non-sphericity correction	Excluded voxels with value < 0.1
11	Koops et al.	SPM12/CAT12	MNI	8 mm	Non-sphericity correction	NA
12	Wei et al.	SPM8	MNI	6 mm	NA	NA
13	Lee et al.	SPM12/CAT12	MNI	8 mm	Non-sphericity correction	Excluded voxels with value < 0.1
14	Wei et al.	SPM12/VBM8	MNI	6 mm	NA	NA
15	Chen et al.	SPM12/CAT12	MNI	6 mm	Non-sphericity correction	NA
NA = not available

## Sheet: Table S5 Whole-brain VBMresults
	Study	Statistical analysis	Significant threshold	Covariate	Groups Compared	MNI			Z–value	T–value	Cluster size (voxels)
						X	Y	Z
1	Mühlau et al.	Two-sample t-test	FDR corrected p ≤ 0.05 at voxel-level	None	NH+T >> NH–T
					NS	–	–	–	–	–	–
					NH+T << NH–T
					Subcallosal gyrus	4	20	–6	4.94	NA	5234
2	Landgrebe et al.	Two-sample t-test	FDR corrected p ≤ 0.05 at voxel-level	None	NH+T >> NH–T
					NS	–	–	–	–	–	–
					NH+T << NH–T
					NS	–	–	–	–	–	–
3	Husain et al.	One-way ANOVA followed by two-sample t-test	One-way ANOVA p ≤ 0.001 uncorrected (k ≥ 50); two-sample t-test p ≤ 0.05 FWE corrected at cluster-level (k ≥ 50)	TIV	HL+T >> NH–T
					NS	–	–	–	–	–	–
					HL+T << NH–T
					NS	–	–	–	–	–	–
					HL+T >> HL–T
					Medial frontal gyrus	–4	46	24	3.98	NA	102
						2	44	-6	3.97	NA	71
					Superior frontal gyrus	0	16	52	4.18	NA	180
						2	4	54	4.18	NA
						–2	28	48	4.18	NA
					HL+T << HL–T
					NS	–	–	–	–	–	–
4	Leaver et al.	Two-sample t-test	Uncorrected p ≤ 0.002 (k ≥ 27)	None	HL+T >> HL–T
					NS	–	–	–	–	–	–
					HL+T << HL–T
					Dorsomedial prefrontal gyrus	2	38	39	NA	NA	NA
					Supramarginal gyrus	59	–40	24	NA	NA	NA
					Ventromedial prefrontal gyrus	2	21	–15	NA	NA	NA
5	Boyen et al.	One-way ANOVA followed by two-sample t-test	FWE corrected p ≤ 0.05 at voxel-level	Age	HL+T >> NH–T
					Middle temporal gyrus	49	–70	13	NA	7.21	747
						54	–57	1	NA	6.31	216
					Superior temporal gyrus	–46	–34	10	NA	6.63	58
						52	–41	13	NA	7.54	1126
					Supramarginal gyrus	57	–57	27	NA	5.47	56
					HL+T << NH–T
					Hypothalamus	–4	–10	–6	NA	6.84	209
						5	–5	–11	NA	7.41	426
					Occipital gyrus	1	–84	–3	NA	6.57	372
					Superior temporal gyrus	–11	63	19	NA	6.57	82
					HL+T >> HL–T
					NS	–	–	–	–	–	–
					HL+T << HL–T
					NS	–	–	–	–	–	–
6	Melcher et al.	Two-sample t-test	FWE corrected p ≤ 0.05; uncorrected p ≤ 0.001	None	NH+T >> NH–T
					NS	–	–	–	–	–	–
					NH+T << NH–T
					NS	–	–	–	–	–	–
7	Allan et al.	Two-way ANOVA followed by two-sample t-test	FWE corrected p ≤ 0.05	GMV; WMV	NH+T/HL+T >> NH–T/HL–T
					NS	–	–	–	–	–	–
					NH+T/HL+T << NH–T/HL–T
					NS	–	–	–	–	–	–
					NH+T >> NH–T
					NS	–	–	–	–	–	–
					NH+T << NH–T
					NS	–	–	–	–	–	–
8	Schmidt et al.	One-way ANOVA followed by two-sample t-test	FWE corrected p ≤ 0.05; uncorrected p ≤ 0.001 at cluster-level	Age; sex; TIV	HL+T >> NH–T
					Anterior cingulate gyrus	–12	53	3	3.61	NA	730
					Frontal superior medial gyrus	9	50	29	3.69	NA	730
					HL+T << NH–T
					NS
					HL+T >> HL–T
					NS	–	–	–	–	–	–
					HL+T << HL–T
					NS	–	–	–	–	–	–
9	Luan et al.	One-way ANOVA followed by two-sample t-test	FDR corrected p ≤ 0.05	Age; education; sex	HL+T >> NH–T
					NS	–	–	–	–	–	–
					HL+T << NH–T
					NS	–	–	–	–	–	–
					HL+T >> HL–T
					NS	–	–	–	–	–	–
					HL+T << HL–T
					NS	–	–	–	–	–	–
10	Besteher et al.	Two-way ANOVA followed by two-sample t-test	Uncorrected p ≤ 0.001 at voxel-level (k ≥ 158.37)	Age; sex; TIV	HL+T >> NH–T
					NS	–	–	–	–	–	–
					HL+T << NH–T
					Inferior parietal gyrus	46	–52	48	NA	3.84	307
					Parahippocampal/fusion gyrus	–33	–33	–15	NA	4.01	352
					Precuneus	22	–62	24	NA	3.59	244
						14	–64	30	NA	3.5
11	Koops et al.	Two-sample t-test	FWE corrected p ≤ 0.05 with TFCE	Age; TIV	HL+T >> NH–T
					NS	–	–	–	–	–	–
					HL+T << NH–T
					NS	–	–	–	–	–	–
					HL+T >> HL–T
					Lingual gyrus	–20	–46	–3	NA	NA	363
						24	–46	–2	NA	NA	277
						18	–44	12	NA	NA
					HL+T << HL–T
					NS	–	–	–	–	–	–
12	Wei et al.	One-way ANOVA followed by two-sample t-test	FDR corrected p ≤ 0.05	None	NH+T >> NH–T
					NS	–	–	–	–	–	–
					NH+T << NH–T
					Cochlear nucleus	–8	–35	–40	NA	NA	32
					Thalamus	–22	–20	8	NA	NA	44
						18	–20	4	NA	NA	31
13	Lee et al.	Two-sample t-test	Uncorrected p ≤ 0.005 (k ≥ 100)	Age; TIV	HL+T >> HL–T
					NS	–	–	–	–	–	–
					HL+T << HL–T
					Insula (right)	39	6	–12	NA	3.59	142
14	Wei et al.	Two-way ANOVA followed by two-sample t-test	FDR corrected p ≤ 0.05	None	NH+T >> NH–T
					NS	–	–	–	–	–	–
					NH+T << NH–T
					Calcarine gyrus	14	–88	6	NA	NA	441
					Caudate nucleus	16	7	14	NA	NA	438
					Cuneus	0	–77	22	NA	NA	371
					Parahippocampal gyrus	25	–18	–25	NA	NA	541
					Superior temporal gyrus	–47	–23	8	NA	NA	117
15	Chen et al.	Two-sample t-test	FWE corrected p ≤ 0.001 at cluster-level	Age; sex	NH+T >> NH–T
					NS	–	–	–	–	–	–
					NH+T << NH–T
					Middle temporal gyrus	–65	–3	–24	NA	5.06	690
NA = not available; NS = not significant
HL+T = hearing loss with tinnitus; HL–T = hearing loss without tinnitus; NH+T = normal hearing with tinnitus; NH–T = normal hearing without tinnitus; NH+T/HL+ST = normal hearing or hearing loss with tinnitus; NH–T/HL–T = normal hearing or hearing loss without tinnitus

## Sheet: Table S6 Quality assessment 
	Mühlau et al.	Landgrebe et al.	Husain et al.	Leaver et al.	Boyen et al.	Melcher et al.	Allan et al.	Schmidt et al.	Luan et al.	Besteher et al.	Koops et al.	Wei et al.	Lee et al.	Wei et al.	Chen et al.	Quality assessment
Demographic, audiometric, and questionnaires information
1	1	1	1	1	0	1	1	1	1	0	1	1	1	1	1	Groups are matched for age, and mean age is provided for each group [1] if 2/2 then score [1]
2	1	1	1	1	0	1	1	0	1	0	0	1	1	1	1	Groups are matched for sex ratio, and sex ratio is provided for each group [1] if 2/2 then score [1]
3	0	0	1	1	1	1	1	1	1	0	0	0	1	0	0	Groups are matched for hearing loss, and mean hearing loss (pure tone average) is provided for each group [1] if 2/2 then score [1]
4	1	1	1	1	1	1	0	0	0	1	0	1	0	1	0	Information about tinnitus laterality is provided [1]
5	1	1	0	1	0	0	0	0	0	0	0	1	1	0	1	Information about tinnitus duration is provided, and mean tinnitus duration is provided for group with tinnitus [1] if 2/2 then score [1]
6	1	1	1	0	1	1	0	0	0	1	0	1	1	1	1	Information about tinnitus severity is provided, and mean tinnitus severity questionnaire score is provided for group with tinnitus [1] if 2/2 then score [1]
7	0	0	0	0	1	0	0	0	0	0	0	0	0	0	0	Information about hyperacusis is provided, and mean hyperacusis questionnaire score is provided for each group [1] if 2/2 then score [1]
8	0	0	0	1	0	1	0	1	0	0	0	0	0	0	0	Information about co-morbidities is provided (e.g. anxiety, and depression), and mean co-morbidities questionnaire score is provided for each group [1] if 2/2 then score [1]
9	1	1	0	1	1	1	1	1	0	1	1	1	0	1	1	Sample size per group ≥ 12 [1]
Scanning information
10	0	0	1	1	1	1	1	1	1	1	1	1	1	1	1	Magnet strength ≥ 3.0T [1]
11	0	0	0	0	0	1	0	0	0	0	1	0	0	1	1	Head coil with ≥ 16-channels [1]
12	1	0	0	0	0	0	0	0	1	0	0	1	0	1	1	Slice thickness ≤ 1.0 mm in the direction of acquisition [1]
13	1	1	1	1	1	1	1	1	1	1	0	1	1	1	1	Acquisition protocol is described clearly (scan sequence, TR, TE, FA, FoV, matrix, slices, gap, voxel size, and scan duration) [1] if ≥5/10 then score [1]
Methodologic information
14	1	1	1	1	1	1	1	1	0	1	0	0	1	0	0	Pre-processing and analysis protocols are described clearly (software, smoothing kernel, and Implicit masking) [1] if 3/3 then score [1]
15	1	1	1	1	1	1	1	1	1	1	1	1	1	1	1	Analysis is performed for both positive (group with tinnitus >> group without tinnitus), and negative (group with tinnitus << group without tinnitus) contrasts [1]
Whole-brain VBM results
16	1	1	1	0	1	1	1	1	1	0	1	1	0	1	1	Levels of significance are adjusted for multiple comparisons using an accepted method (e.g. P ≤ 0.05 FWE corrected at the voxel level, P ≤ 0.05 FWE or FDR corrected at the cluster-level with a cluster-forming threshold P ≤ 0.001 uncorrected, or permutation statistics) [1]
17	0	0	0	0	0	0	0	0	0	0	0	0	0	0	0	Information about height threshold T [1]
18	1	1	1	1	1	1	1	1	1	1	1	1	1	1	1	Information about significant findings, and their TAL or MNI or TAL X, Y, Z coordinates is described clearly, or information about no significant findings is described clearly [1]
19	1	1	1	0	1	1	1	1	1	1	0	0	1	1	1	Information about peak values (Z–value, or T–value) of significant findings is provided, or information about no significant findings is described clearly [1]
20	1	1	1	0	1	1	1	1	1	1	1	1	1	1	1	Information about cluster size (number of voxels) of significant finding is provided, or information about no significant findings is described clearly [1]
	14	13	13	12	13	16	12	12	11	10	8	13	12	14	14	20
